# Supplementary material for: Autophagy-Targeting Stapled Peptide Utilizes Macropinocytosis for Cell Entry to Potentiate Anti-Proliferative Autosis in Small-Cell Lung Cancer
Source: Pharmaceutics. 2025 Nov 26;17(12):1521. doi: 10.3390/pharmaceutics17121521 (PMC12736451; doi:10.3390/pharmaceutics17121521)
Supplement: Supplementary file 1 [file pharmaceutics-17-01521-s001.zip]

Archive with 1 entries (1 files):
- pharmaceutics-3887959-supplementary.pdf
